# Supplementary material for: Comparison of the Effect of Two Kinds of Iranian Honey and Diphenhydramine on Nocturnal Cough and the Sleep Quality in Coughing Children and Their Parents
Source: PLoS One. 2017 Jan 19;12(1):e0170277. doi: 10.1371/journal.pone.0170277 (PMC5245888; doi:10.1371/journal.pone.0170277)
Supplement: S4 File — (CSV) [file pone.0170277.s004.csv]

group	sex	age	weight	Disease duration	1. How frequent was your child’s coughing last night?	2. How severe was your child’s cough last night?	3. How bothersome was last night’s cough to your child?	4. How much did last night’s cough affect your child’s ability to sleep?	5. How much did last night’s cough affect your (parent’s) ability to sleep?	1. How frequent was your child’s coughing last night?	2. How severe was your child’s cough last night?	3. How bothersome was last night’s cough to your child?	4. How much did last night’s cough affect your child’s ability to sleep?	5. How much did last night’s cough affect your (parent’s) ability to sleep?	Combined Score_before intervention	Combined Score_after intervention	1. How frequent was your child’s coughing last night?	2. How severe was your child’s cough last night?	3. How bothersome was last night’s cough to your child?	4. How much did last night’s cough affect your child’s ability to sleep?	5. How much did last night’s cough affect your (parent’s) ability to sleep?	Combined Score_Difference
group	sex	age	weight	time	before_1	before_2	before_3	before_4	before_5	after_1	after_2	after_3	after_4	after_5	before_total	after_total	Difference_1	Difference_2	Difference_3	Difference_4	Difference_5	Difference_total
2	2	1	6.5	2	1	2	1	0	1	1	1	0	0	0	5	2	0	1	1	0	1	3
2	2	1	6.5	2	1	2	1	0	1	1	1	0	0	0	5	2	0	1	1	0	1	3
2	2	1	7	2	4	4	3	3	3	4	4	3	3	3	17	17	0	0	0	0	0	0
2	1	1	8	2	3	3	3	2	2	2	2	2	1	1	13	8	1	1	1	1	1	5
2	2	1	7	2	4	4	3	3	3	4	4	3	3	3	17	17	0	0	0	0	0	0
2	1	1	9	2	3	3	3	2	2	2	2	2	1	1	13	8	1	1	1	1	1	5
2	1	1	8	2	3	3	3	2	2	2	2	2	1	1	13	8	1	1	1	1	1	5
1	1	2	13	3	5	5	5	4	6	2	2	2	0	1	25	7	3	3	3	4	5	18
1	2	2	11	2	4	4	5	4	4	2	2	2	0	0	21	6	2	2	3	4	4	15
1	1	2	13	2	2	4	2	3	4	3	3	3	2	3	15	14	-1	1	-1	1	1	1
2	2	2	8	1	5	4	3	3	2	5	5	4	2	2	17	18	0	-1	-1	1	0	-1
2	2	2	10	2	5	4	3	3	2	5	4	3	3	2	17	17	0	0	0	0	0	0
2	1	2	8	3	3	3	3	2	2	2	2	2	1	1	13	8	1	1	1	1	1	5
2	2	2	10	1	5	4	3	3	2	5	5	4	2	2	17	18	0	-1	-1	1	0	-1
3	2	2	10	2	3	3	3	3	4	1	1	1	1	1	16	5	2	2	2	2	3	11
3	1	2	8	7	5	5	5	5	5	0	0	0	0	1	25	1	5	5	5	5	4	24
3	1	2	8	7	5	5	5	5	5	0	0	0	0	1	25	1	5	5	5	5	4	24
1	2	2.1	11	1	3	3	2	3	3	1	1	1	0	1	14	4	2	2	1	3	2	10
1	1	2.3	11	7	3	5	3	4	4	1	1	1	0	1	19	4	2	4	2	4	3	15
3	2	2.4	13	2	3	3	3	3	4	1	1	1	1	1	16	5	2	2	2	2	3	11
1	2	2.5	10	2	2	4	3	3	3	1	2	1	1	2	15	7	1	2	2	2	1	8
1	1	2.5	10.5	7	2	2	2	4	4	1	1	1	0	0	14	3	1	1	1	4	4	11
1	2	2.5	16	2	4	4	4	3	4	4	4	4	4	4	19	20	0	0	0	-1	0	-1
1	2	2.5	13	1	4	4	3	3	3	3	3	2	2	2	17	12	1	1	1	1	1	5
1	1	2.5	13	2	4	4	4	4	4	1	1	1	0	0	20	3	3	3	3	4	4	17
3	2	2.5	13	3	3	3	3	3	4	1	1	1	1	1	16	5	2	2	2	2	3	11
3	2	2.5	13	3	3	3	3	3	4	1	1	1	1	1	16	5	2	2	2	2	3	11
1	2	2.6	12	2	5	5	4	5	5	2	2	2	1	1	24	8	3	3	2	4	4	16
1	2	2.6	13	2	3	4	4	3	3	3	2	3	2	2	17	12	0	2	1	1	1	5
3	1	2.7	11	1	5	5	5	5	5	0	0	0	0	1	25	1	5	5	5	5	4	24
1	1	2.8	12	2	3	4	4	1	4	4	4	4	3	4	16	19	-1	0	0	-2	0	-3
1	1	3	16	3	3	4	3	2	3	3	3	2	0	1	15	9	0	1	1	2	2	6
1	2	3	12	7	4	4	4	2	4	4	4	4	3	4	18	19	0	0	0	-1	0	-1
1	1	3	13	2	4	4	3	2	4	2	2	1	1	1	17	7	2	2	2	1	3	10
1	2	3	11	7	4	4	4	2	3	2	2	2	1	2	17	9	2	2	2	1	1	8
1	2	3	12	2	3	4	4	4	4	3	3	4	2	2	19	14	0	1	0	2	2	5
1	1	3	13	3	2	3	3	3	3	0	0	0	0	1	14	1	2	3	3	3	2	13
2	2	3	14	2	2	2	1	2	4	1	1	1	1	2	11	6	1	1	0	1	2	5
3	1	3	8	2	4	5	4	5	5	4	5	4	5	4	23	22	0	0	0	0	1	1
3	1	3	12	2	3	4	3	3	3	1	1	0	0	1	16	3	2	3	3	3	2	13
3	1	3	14	1	4	4	3	2	4	1	1	0	0	1	17	3	3	3	3	2	3	14
3	1	3	12	7	4	4	3	2	4	1	1	0	0	1	17	3	3	3	3	2	3	14
3	1	3	12	7	4	4	3	2	4	1	1	0	0	1	17	3	3	3	3	2	3	14
3	1	3.3	14	2	4	4	3	2	4	1	1	0	0	1	17	3	3	3	3	2	3	14
1	1	3.5	15	2	4	4	4	2	3	3	3	3	1	2	17	12	1	1	1	1	1	5
3	1	3.5	10	2	4	5	4	5	5	4	5	4	5	4	23	22	0	0	0	0	1	1
3	2	3.5	14	3	3	4	3	3	3	1	1	0	0	1	16	3	2	3	3	3	2	13
3	1	3.5	10	3	4	5	4	5	5	4	5	4	5	4	23	22	0	0	0	0	1	1
3	2	3.5	14	3	3	4	3	3	3	1	1	0	0	1	16	3	2	3	3	3	2	13
3	1	3.5	10	3	4	5	4	5	5	4	5	4	5	4	23	22	0	0	0	0	1	1
3	2	3.8	14	2	3	4	3	3	3	1	1	0	0	1	16	3	2	3	3	3	2	13
1	1	4	15	2	3	3	4	4	4	1	1	1	0	1	18	4	2	2	3	4	3	14
1	1	4	14	7	4	3	4	3	4	1	1	1	0	0	18	3	3	2	3	3	4	15
1	2	4	14	3	3	3	3	3	2	3	3	2	1	1	14	10	0	0	1	2	1	4
1	2	4	15	7	3	3	4	4	4	2	2	2	1	1	18	8	1	1	2	3	3	10
1	1	4	14	2	3	3	2	3	3	0	0	0	0	1	14	1	3	3	2	3	2	13
1	1	4	16	7	4	3	4	3	4	1	1	1	0	1	18	4	3	2	3	3	3	14
2	2	4	17	7	4	4	3	3	3	4	4	3	3	3	17	17	0	0	0	0	0	0
2	2	4	18	3	5	4	3	3	3	5	4	3	3	3	18	18	0	0	0	0	0	0
3	2	4	12	2	3	4	3	2	4	4	4	4	4	4	16	20	-1	0	-1	-2	0	-4
3	2	4	14	2	3	4	3	2	4	4	4	4	4	4	16	20	-1	0	-1	-2	0	-4
3	2	4	14	7	3	4	3	2	4	4	4	4	4	4	16	20	-1	0	-1	-2	0	-4
3	1	4	16	7	5	5	5	5	5	1	1	1	0	1	25	4	4	4	4	5	4	21
3	2	4	14	7	3	4	3	2	4	4	4	4	4	4	16	20	-1	0	-1	-2	0	-4
3	1	4	16	7	5	5	5	5	5	1	1	1	0	1	25	4	4	4	4	5	4	21
1	2	4.5	15	7	5	5	5	5	5	1	1	1	1	1	25	5	4	4	4	4	4	20
1	2	5	30	1	5	5	5	0	4	3	3	3	0	2	19	11	2	2	2	0	2	8
1	1	5	15	3	4	4	5	4	4	3	3	3	2	2	21	13	1	1	2	2	2	8
1	2	5	16	3	3	2	4	3	3	2	2	1	1	1	15	7	1	0	3	2	2	8
1	1	5	18	7	2	4	4	4	4	3	4	4	4	4	18	19	-1	0	0	0	0	-1
1	1	5	16	2	2	3	3	3	3	1	1	2	0	1	14	5	1	2	1	3	2	9
1	1	5	16	7	3	3	3	3	2	1	1	1	0	1	14	4	2	2	2	3	1	10
1	2	5	15	3	2	4	3	4	4	1	1	1	0	1	17	4	1	3	2	4	3	13
1	2	5	15	3	4	5	5	5	5	1	1	1	0	1	24	4	3	4	4	5	4	20
2	2	5	17	3	3	4	3	2	3	2	3	2	1	2	15	10	1	1	1	1	1	5
2	2	5	18	4	3	4	3	2	3	2	3	2	1	2	15	10	1	1	1	1	1	5
2	2	5	19	3	3	4	3	2	3	2	3	2	1	2	15	10	1	1	1	1	1	5
1	2	5.2	15	2	3	3	2	3	3	1	1	1	0	0	14	3	2	2	1	3	3	11
1	1	5.2	15	2	5	5	4	2	3	1	1	1	0	0	19	3	4	4	3	2	3	16
1	2	6	22	2	2	4	3	3	3	1	3	2	2	2	15	10	1	1	1	1	1	5
1	2	6	16	7	3	2	3	3	3	2	2	2	0	1	14	7	1	0	1	3	2	7
1	2	6	19	7	4	4	4	4	5	4	4	4	4	4	21	20	0	0	0	0	1	1
1	2	6	16	3	3	3	3	3	3	0	0	0	0	0	15	0	3	3	3	3	3	15
2	1	7	21	5	4	5	4	4	4	1	3	2	1	1	21	8	3	2	2	3	3	13
1	1	8	18	4	4	4	4	2	4	4	4	4	2	4	18	18	0	0	0	0	0	0
2	1	8	18	5	4	5	4	4	4	1	3	2	1	1	21	8	3	2	2	3	3	13
2	1	8	18	5	4	5	4	4	4	1	3	2	1	1	21	8	3	2	2	3	3	13
